# Supplementary material for: Npac Regulates Pre-mRNA Splicing in Mouse Embryonic Stem Cells
Source: Int J Mol Sci. 2024 Sep 27;25(19):10396. doi: 10.3390/ijms251910396 (PMC11477393; doi:10.3390/ijms251910396)
Supplement: Supplementary file 1 [file ijms-25-10396-s001.zip]

Archive with 1 entries (1 files):
- ijms-3199804-supplementary.pdf
